# Supplementary material for: Flow uniformity data on 3D printed flow distributors
Source: Data Brief. 2019 Feb 28;23:103799. doi: 10.1016/j.dib.2019.103799 (PMC6660602; doi:10.1016/j.dib.2019.103799)
Supplement: Multimedia component 2 [file mmc2.zip]

Archive with 1 entries (1 files):
- gcode_RD26.gcode
