# Supplementary material for: Flow uniformity data on 3D printed flow distributors
Source: Data Brief. 2019 Feb 28;23:103799. doi: 10.1016/j.dib.2019.103799 (PMC6660602; doi:10.1016/j.dib.2019.103799)
Supplement: Multimedia component 2 [file mmc2.zip › gcode_RD26.gcode]

	G-Code generated by Simplify3D(R) Version 3.1.1
	mar 14, 2017 at 3:06:04
	Settings Summary
	processName,Process1
	applyToModels,dist_26_com_T_v2
	profileName,Retangular
	profileVersion,2017-03-14 14:49:41
	baseProfile,C�nico
	printMaterial,
	printQuality,
	printExtruders,
	extruderName,Primary Extruder
	extruderToolheadNumber,0
	extruderDiameter,0.4
	extruderAutoWidth,1
	extruderWidth,0.48
	extrusionMultiplier,1
	extruderUseRetract,1
	extruderRetractionDistance,1
	extruderExtraRestartDistance,0
	extruderRetractionZLift,0.3
	extruderRetractionSpeed,3600
	extruderUseCoasting,0
	extruderCoastingDistance,0.2
	extruderUseWipe,0
	extruderWipeDistance,5
	primaryExtruder,0
	layerHeight,0.3
	topSolidLayers,4
	bottomSolidLayers,4
	perimeterOutlines,2
	printPerimetersInsideOut,0
	startPointOption,2
	startPointOriginX,0
	startPointOriginY,0
	startPointOriginZ,300
	sequentialIslands,0
	spiralVaseMode,0
	firstLayerHeightPercentage,90
	firstLayerWidthPercentage,120
	firstLayerUnderspeed,0.5
	useRaft,1
	raftExtruder,0
	raftLayers,1
	raftOffset,3
	raftSeparationDistance,0.1
	raftInfill,95
	disableRaftBaseLayers,1
	useSkirt,1
	skirtExtruder,0
	skirtLayers,1
	skirtOutlines,1
	skirtOffset,5
	usePrimePillar,0
	primePillarExtruder,999
	primePillarWidth,12
	primePillarLocation,7
	primePillarSpeedMultiplier,1
	useOozeShield,0
	oozeShieldExtruder,999
	oozeShieldOffset,2
	oozeShieldOutlines,1
	oozeShieldSidewallShape,1
	oozeShieldSidewallAngle,30
	oozeShieldSpeedMultiplier,1
	infillExtruder,0
	internalInfillPattern,Rectilinear
	externalInfillPattern,Rectilinear
	infillPercentage,20
	outlineOverlapPercentage,40
	infillExtrusionWidthPercentage,80
	minInfillLength,2
	infillLayerInterval,1
	infillAngles,45,-45
	overlapInfillAngles,0
	generateSupport,1
	supportExtruder,0
	supportInfillPercentage,20
	supportExtraInflation,1
	denseSupportLayers,0
	denseSupportInfillPercentage,70
	supportLayerInterval,1
	supportHorizontalPartOffset,0.5
	supportUpperSeparationLayers,0
	supportLowerSeparationLayers,0
	supportType,1
	supportGridSpacing,2.5
	maxOverhangAngle,45
	supportAngles,45
	temperatureName,Extrusor,Mesa Aquecida
	temperatureNumber,0,0
	temperatureSetpointCount,1,1
	temperatureSetpointLayers,1,1
	temperatureSetpointTemperatures,235,110
	temperatureStabilizeAtStartup,1,1
	temperatureHeatedBed,0,1
	temperatureRelayBetweenLayers,0,0
	temperatureRelayBetweenLoops,0,0
	fanLayers,1
	fanSpeeds,0
	blipFanToFullPower,0
	adjustSpeedForCooling,1
	minSpeedLayerTime,15
	minCoolingSpeedSlowdown,20
	increaseFanForCooling,0
	minFanLayerTime,45
	maxCoolingFanSpeed,100
	increaseFanForBridging,0
	bridgingFanSpeed,100
	use5D,1
	relativeEdistances,0
	allowEaxisZeroing,1
	independentExtruderAxes,0
	includeM10123,0
	stickySupport,1
	applyToolheadOffsets,0
	gcodeXoffset,0
	gcodeYoffset,0
	gcodeZoffset,0
	overrideMachineDefinition,1
	machineTypeOverride,0
	strokeXoverride,270
	strokeYoverride,270
	strokeZoverride,320
	originOffsetXoverride,0
	originOffsetYoverride,0
	originOffsetZoverride,0
	homeXdirOverride,-1
	homeYdirOverride,-1
	homeZdirOverride,-1
	flipXoverride,1
	flipYoverride,-1
	flipZoverride,1
	toolheadOffsets,0,0|0,0|0,0|0,0|0,0|0,0
	overrideFirmwareConfiguration,0
	firmwareTypeOverride,RepRap (Marlin/Repetier/Sprinter)
	GPXconfigOverride,r2
	baudRateOverride,115200
	overridePrinterModels,0
	printerModelsOverride
	startingGcode,M82,M190 S[bed0_temperature] T0,M104 S[extruder0_temperature] T0,G28 ,G90,G1 Z5 F6000,G1 X120 Y-16,G1 Z-1,G92 E0,M109 S[extruder0_temperature] T0,G1 E28 F3600,G92 E0,G1 E10 F130,G92 E0,G1 E-2 F3600,G1 X172 F1800,G1 Z5 F12000,G1 Y0
	layerChangeGcode,
	retractionGcode,
	toolChangeGcode,
	endingGcode,M104 S0,M140 S0,G91 Z0,G1 Z5 F200,G92 E0,G1 E-30 F3600,G28 X0,G1 Y190,M84,M120 S100 P15
	exportFileFormat,gcode
	celebration,0
	celebrationSong,Indiana
	postProcessing,
	defaultSpeed,11000
	outlineUnderspeed,1
	solidInfillUnderspeed,0.45
	supportUnderspeed,1.2
	rapidXYspeed,18000
	rapidZspeed,1002
	minBridgingArea,50
	bridgingExtraInflation,0
	bridgingExtrusionMultiplier,1
	bridgingSpeedMultiplier,1
	filamentDiameter,1.75
	filamentPricePerKg,122
	filamentDensity,1.04
	useMinPrintHeight,0
	minPrintHeight,0
	useMaxPrintHeight,0
	maxPrintHeight,0
	useDiaphragm,0
	diaphragmLayerInterval,20
	robustSlicing,1
	mergeAllIntoSolid,0
	onlyRetractWhenCrossingOutline,0
	retractBetweenLayers,1
	useRetractionMinTravel,0
	retractionMinTravel,3
	retractWhileWiping,1
	onlyWipeOutlines,1
	avoidCrossingOutline,0
	maxMovementDetourFactor,3
	toolChangeRetractionDistance,12
	toolChangeExtraRestartDistance,-0.5
	toolChangeRetractionSpeed,600
	allowThinWallGapFill,1
	thinWallAllowedOverlapPercentage,10
	horizontalSizeCompensation,0
G90
M82
M106 S0
M82
M190 S110 T0
M104 S235 T0
G28
G90
G1 Z5 F6000
G1 X120 Y-16
G1 Z-1
G92 E0
M109 S235 T0
G1 E28 F3600
G92 E0
G1 E10 F130
G92 E0
G1 E-2 F3600
G1 X172 F1800
G1 Z5 F12000
G1 Y0
G92 E0
G1 E-1.0000 F3600
G1 Z0.500 F1002
	layer 1, Z = 0.2
T0
	tool H0.222 W0.576
	skirt
G1 X119.351 Y93.158 F18000
G1 Z0.200 F1002
G1 E0.0000 F1080
G92 E0
G1 X122.783 Y89.727 E0.2583 F5500
G1 X122.822 Y89.700 E0.2608
G1 X124.703 Y88.921 E0.3691
G1 X124.750 Y88.912 E0.3717
G1 X145.250 Y88.912 E1.4626
G1 X145.297 Y88.921 E1.4651
G1 X147.178 Y89.700 E1.5735
G1 X147.217 Y89.727 E1.5760
G1 X150.649 Y93.158 E1.8343
G1 X150.675 Y93.197 E1.8368
G1 X151.454 Y95.079 E1.9452
G1 X151.464 Y95.125 E1.9477
G1 X151.464 Y174.915 E6.1938
G1 X151.454 Y174.962 E6.1963
G1 X150.675 Y176.843 E6.3047
G1 X150.649 Y176.882 E6.3072
G1 X147.217 Y180.314 E6.5655
G1 X147.178 Y180.340 E6.5680
G1 X145.297 Y181.119 E6.6764
G1 X145.250 Y181.129 E6.6789
G1 X124.750 Y181.129 E7.7698
G1 X124.703 Y181.119 E7.7724
G1 X122.822 Y180.340 E7.8807
G1 X122.783 Y180.314 E7.8832
G1 X119.351 Y176.882 E8.1415
G1 X119.325 Y176.843 E8.1440
G1 X118.545 Y174.962 E8.2524
G1 X118.536 Y174.915 E8.2549
G1 X118.536 Y95.125 E12.5010
G1 X118.545 Y95.079 E12.5035
G1 X119.325 Y93.197 E12.6119
G1 X119.351 Y93.158 E12.6144
G92 E0
G1 E-1.0000 F3600
G1 Z0.500 F1002
	tool H0.222 W0.480
	raft
G1 X123.976 Y96.226 F18000
G1 Z0.200 F1002
G1 E0.0000 F3600
G92 E0
G1 X125.851 Y94.352 E0.1176 F2750
G1 X144.149 Y94.352 E0.9290
G1 X146.024 Y96.226 E1.0466
G1 X146.024 Y173.814 E4.4874
G1 X144.149 Y175.689 E4.6049
G1 X125.851 Y175.689 E5.4164
G1 X123.976 Y173.814 E5.5340
G1 X123.976 Y96.226 E8.9748
G92 E0
G1 E-1.0000 F3600
G1 Z0.500 F1002
G1 X125.507 Y95.261 F18000
G1 Z0.200 F1002
G1 E0.0000 F3600
G92 E0
G1 X127.407 Y94.752 E0.0872 F2750
G1 X129.034 Y94.752 E0.1593
G1 X124.912 Y95.856 E0.3486
G1 X124.376 Y96.392 E0.3822
G1 X124.376 Y96.436 E0.3841
G1 X130.660 Y94.752 E0.6726
G1 X132.287 Y94.752 E0.7448
G1 X124.376 Y96.872 E1.1080
G1 X124.376 Y97.307 E1.1273
G1 X133.914 Y94.752 E1.5652
G1 X135.541 Y94.752 E1.6374
G1 X124.376 Y97.743 E2.1499
G1 X124.376 Y98.179 E2.1693
G1 X137.168 Y94.752 E2.7565
G1 X138.795 Y94.752 E2.8287
G1 X124.376 Y98.615 E3.4906
G1 X124.376 Y99.051 E3.5100
G1 X140.421 Y94.752 E4.2466
G1 X142.048 Y94.752 E4.3188
G1 X124.376 Y99.487 E5.1301
G1 X124.376 Y99.923 E5.1495
G1 X143.675 Y94.752 E6.0355
G1 X143.984 Y94.752 E6.0492
G1 X144.262 Y95.030 E6.0666
G1 X124.376 Y100.359 E6.9796
G1 X124.376 Y100.795 E6.9990
G1 X144.606 Y95.374 E7.9277
G1 X144.950 Y95.718 E7.9493
G1 X124.376 Y101.231 E8.8938
G1 X124.376 Y101.666 E8.9132
G1 X145.293 Y96.062 E9.8735
G1 X145.624 Y96.392 E9.8942
G1 X145.624 Y96.409 E9.8950
G1 X124.376 Y102.102 E10.8705
G1 X124.376 Y102.538 E10.8898
G1 X145.624 Y96.845 E11.8653
G1 X145.624 Y97.281 E11.8846
G1 X124.376 Y102.974 E12.8601
G1 X124.376 Y103.410 E12.8795
G1 X145.624 Y97.717 E13.8550
G1 X145.624 Y98.153 E13.8743
G1 X124.376 Y103.846 E14.8498
G1 X124.376 Y104.282 E14.8691
G1 X145.624 Y98.589 E15.8446
G1 X145.624 Y99.025 E15.8640
G1 X124.376 Y104.718 E16.8395
G1 X124.376 Y105.154 E16.8588
G1 X145.624 Y99.460 E17.8343
G1 X145.624 Y99.896 E17.8536
G1 X124.376 Y105.590 E18.8291
G1 X124.376 Y106.026 E18.8485
G1 X145.624 Y100.332 E19.8240
G1 X145.624 Y100.768 E19.8433
G1 X124.376 Y106.461 E20.8188
G1 X124.376 Y106.897 E20.8381
G1 X145.624 Y101.204 E21.8136
G1 X145.624 Y101.640 E21.8329
G1 X124.376 Y107.333 E22.8084
G1 X124.376 Y107.769 E22.8278
G1 X145.624 Y102.076 E23.8033
G1 X145.624 Y102.512 E23.8226
G1 X124.376 Y108.205 E24.7981
G1 X124.376 Y108.641 E24.8174
G1 X145.624 Y102.948 E25.7929
G1 X145.624 Y103.384 E25.8123
G1 X124.376 Y109.077 E26.7878
G1 X124.376 Y109.513 E26.8071
G1 X145.624 Y103.820 E27.7826
G1 X145.624 Y104.255 E27.8019
G1 X124.376 Y109.949 E28.7774
G1 X124.376 Y110.385 E28.7968
G1 X145.624 Y104.691 E29.7723
G1 X145.624 Y105.127 E29.7916
G1 X124.376 Y110.820 E30.7671
G1 X124.376 Y111.256 E30.7864
G1 X145.624 Y105.563 E31.7619
G1 X145.624 Y105.999 E31.7813
G1 X124.376 Y111.692 E32.7568
G1 X124.376 Y112.128 E32.7761
G1 X145.624 Y106.435 E33.7516
G1 X145.624 Y106.871 E33.7709
G1 X124.376 Y112.564 E34.7464
G1 X124.376 Y113.000 E34.7657
G1 X145.624 Y107.307 E35.7412
G1 X145.624 Y107.743 E35.7606
G1 X124.376 Y113.436 E36.7361
G1 X124.376 Y113.872 E36.7554
G1 X145.624 Y108.179 E37.7309
G1 X145.624 Y108.614 E37.7502
G1 X124.376 Y114.308 E38.7257
G1 X124.376 Y114.744 E38.7451
G1 X145.624 Y109.050 E39.7206
G1 X145.624 Y109.486 E39.7399
G1 X124.376 Y115.180 E40.7154
G1 X124.376 Y115.615 E40.7347
G1 X145.624 Y109.922 E41.7102
G1 X145.624 Y110.358 E41.7296
G1 X124.376 Y116.051 E42.7051
G1 X124.376 Y116.487 E42.7244
G1 X145.624 Y110.794 E43.6999
G1 X145.624 Y111.230 E43.7192
G1 X124.376 Y116.923 E44.6947
G1 X124.376 Y117.359 E44.7141
G1 X145.624 Y111.666 E45.6896
G1 X145.624 Y112.102 E45.7089
G1 X124.376 Y117.795 E46.6844
G1 X124.376 Y118.231 E46.7037
G1 X145.624 Y112.538 E47.6792
G1 X145.624 Y112.974 E47.6985
G1 X124.376 Y118.667 E48.6740
G1 X124.376 Y119.103 E48.6934
G1 X145.624 Y113.409 E49.6689
G1 X145.624 Y113.845 E49.6882
G1 X124.376 Y119.539 E50.6637
G1 X124.376 Y119.975 E50.6830
G1 X145.624 Y114.281 E51.6585
G1 X145.624 Y114.717 E51.6779
G1 X124.376 Y120.410 E52.6534
G1 X124.376 Y120.846 E52.6727
G1 X145.624 Y115.153 E53.6482
G1 X145.624 Y115.589 E53.6675
G1 X124.376 Y121.282 E54.6430
G1 X124.376 Y121.718 E54.6624
G1 X145.624 Y116.025 E55.6379
G1 X145.624 Y116.461 E55.6572
G1 X124.376 Y122.154 E56.6327
G1 X124.376 Y122.590 E56.6520
G1 X145.624 Y116.897 E57.6275
G1 X145.624 Y117.333 E57.6468
G1 X124.376 Y123.026 E58.6223
G1 X124.376 Y123.462 E58.6417
G1 X145.624 Y117.769 E59.6172
G1 X145.624 Y118.204 E59.6365
G1 X124.376 Y123.898 E60.6120
G1 X124.376 Y124.334 E60.6313
G1 X145.624 Y118.640 E61.6068
G1 X145.624 Y119.076 E61.6262
G1 X124.376 Y124.769 E62.6017
G1 X124.376 Y125.205 E62.6210
G1 X145.624 Y119.512 E63.5965
G1 X145.624 Y119.948 E63.6158
G1 X124.376 Y125.641 E64.5913
G1 X124.376 Y126.077 E64.6107
G1 X145.624 Y120.384 E65.5862
G1 X145.624 Y120.820 E65.6055
G1 X124.376 Y126.513 E66.5810
G1 X124.376 Y126.949 E66.6003
G1 X145.624 Y121.256 E67.5758
G1 X145.624 Y121.692 E67.5952
G1 X124.376 Y127.385 E68.5707
G1 X124.376 Y127.821 E68.5900
G1 X145.624 Y122.128 E69.5655
G1 X145.624 Y122.563 E69.5848
G1 X124.376 Y128.257 E70.5603
G1 X124.376 Y128.693 E70.5796
G1 X145.624 Y122.999 E71.5551
G1 X145.624 Y123.435 E71.5745
G1 X124.376 Y129.129 E72.5500
G1 X124.376 Y129.564 E72.5693
G1 X145.624 Y123.871 E73.5448
G1 X145.624 Y124.307 E73.5641
G1 X124.376 Y130.000 E74.5396
G1 X124.376 Y130.436 E74.5590
G1 X145.624 Y124.743 E75.5345
G1 X145.624 Y125.179 E75.5538
G1 X124.376 Y130.872 E76.5293
G1 X124.376 Y131.308 E76.5486
G1 X145.624 Y125.615 E77.5241
G1 X145.624 Y126.051 E77.5435
G1 X124.376 Y131.744 E78.5190
G1 X124.376 Y132.180 E78.5383
G1 X145.624 Y126.487 E79.5138
G1 X145.624 Y126.923 E79.5331
G1 X124.376 Y132.616 E80.5086
G1 X124.376 Y133.052 E80.5279
G1 X145.624 Y127.358 E81.5034
G1 X145.624 Y127.794 E81.5228
G1 X124.376 Y133.488 E82.4983
G1 X124.376 Y133.923 E82.5176
G1 X145.624 Y128.230 E83.4931
G1 X145.624 Y128.666 E83.5124
G1 X124.376 Y134.359 E84.4879
G1 X124.376 Y134.795 E84.5073
G1 X145.624 Y129.102 E85.4828
G1 X145.624 Y129.538 E85.5021
G1 X124.376 Y135.231 E86.4776
G1 X124.376 Y135.667 E86.4969
G1 X145.624 Y129.974 E87.4724
G1 X145.624 Y130.410 E87.4918
G1 X124.376 Y136.103 E88.4673
G1 X124.376 Y136.539 E88.4866
G1 X145.624 Y130.846 E89.4621
G1 X145.624 Y131.282 E89.4814
G1 X124.376 Y136.975 E90.4569
G1 X124.376 Y137.411 E90.4763
G1 X145.624 Y131.717 E91.4518
G1 X145.624 Y132.153 E91.4711
G1 X124.376 Y137.847 E92.4466
G1 X124.376 Y138.283 E92.4659
G1 X145.624 Y132.589 E93.4414
G1 X145.624 Y133.025 E93.4607
G1 X124.376 Y138.718 E94.4362
G1 X124.376 Y139.154 E94.4556
G1 X145.624 Y133.461 E95.4311
G1 X145.624 Y133.897 E95.4504
G1 X124.376 Y139.590 E96.4259
G1 X124.376 Y140.026 E96.4452
G1 X145.624 Y134.333 E97.4207
G1 X145.624 Y134.769 E97.4401
G1 X124.376 Y140.462 E98.4156
G1 X124.376 Y140.898 E98.4349
G1 X145.624 Y135.205 E99.4104
G1 X145.624 Y135.641 E99.4297
G1 X124.376 Y141.334 E100.4052
G1 X124.376 Y141.770 E100.4246
G1 X145.624 Y136.077 E101.4001
G1 X145.624 Y136.512 E101.4194
G1 X124.376 Y142.206 E102.3949
G1 X124.376 Y142.642 E102.4142
G1 X145.624 Y136.948 E103.3897
G1 X145.624 Y137.384 E103.4090
G1 X124.376 Y143.078 E104.3845
G1 X124.376 Y143.513 E104.4039
G1 X145.624 Y137.820 E105.3794
G1 X145.624 Y138.256 E105.3987
G1 X124.376 Y143.949 E106.3742
G1 X124.376 Y144.385 E106.3935
G1 X145.624 Y138.692 E107.3690
G1 X145.624 Y139.128 E107.3884
G1 X124.376 Y144.821 E108.3639
G1 X124.376 Y145.257 E108.3832
G1 X145.624 Y139.564 E109.3587
G1 X145.624 Y140.000 E109.3780
G1 X124.376 Y145.693 E110.3535
G1 X124.376 Y146.129 E110.3729
G1 X145.624 Y140.436 E111.3484
G1 X145.624 Y140.872 E111.3677
G1 X124.376 Y146.565 E112.3432
G1 X124.376 Y147.001 E112.3625
G1 X145.624 Y141.307 E113.3380
G1 X145.624 Y141.743 E113.3574
G1 X124.376 Y147.437 E114.3329
G1 X124.376 Y147.872 E114.3522
G1 X145.624 Y142.179 E115.3277
G1 X145.624 Y142.615 E115.3470
G1 X124.376 Y148.308 E116.3225
G1 X124.376 Y148.744 E116.3418
G1 X145.624 Y143.051 E117.3173
G1 X145.624 Y143.487 E117.3367
G1 X124.376 Y149.180 E118.3122
G1 X124.376 Y149.616 E118.3315
G1 X145.624 Y143.923 E119.3070
G1 X145.624 Y144.359 E119.3263
G1 X124.376 Y150.052 E120.3018
G1 X124.376 Y150.488 E120.3212
G1 X145.624 Y144.795 E121.2967
G1 X145.624 Y145.231 E121.3160
G1 X124.376 Y150.924 E122.2915
G1 X124.376 Y151.360 E122.3108
G1 X145.624 Y145.666 E123.2863
G1 X145.624 Y146.102 E123.3057
G1 X124.376 Y151.796 E124.2812
G1 X124.376 Y152.232 E124.3005
G1 X145.624 Y146.538 E125.2760
G1 X145.624 Y146.974 E125.2953
G1 X124.376 Y152.667 E126.2708
G1 X124.376 Y153.103 E126.2902
G1 X145.624 Y147.410 E127.2656
G1 X145.624 Y147.846 E127.2850
G1 X124.376 Y153.539 E128.2605
G1 X124.376 Y153.975 E128.2798
G1 X145.624 Y148.282 E129.2553
G1 X145.624 Y148.718 E129.2746
G1 X124.376 Y154.411 E130.2501
G1 X124.376 Y154.847 E130.2695
G1 X145.624 Y149.154 E131.2450
G1 X145.624 Y149.590 E131.2643
G1 X124.376 Y155.283 E132.2398
G1 X124.376 Y155.719 E132.2591
G1 X145.624 Y150.026 E133.2346
G1 X145.624 Y150.461 E133.2540
G1 X124.376 Y156.155 E134.2295
G1 X124.376 Y156.591 E134.2488
G1 X145.624 Y150.897 E135.2243
G1 X145.624 Y151.333 E135.2436
G1 X124.376 Y157.027 E136.2191
G1 X124.376 Y157.462 E136.2385
G1 X145.624 Y151.769 E137.2140
G1 X145.624 Y152.205 E137.2333
G1 X124.376 Y157.898 E138.2088
G1 X124.376 Y158.334 E138.2281
G1 X145.624 Y152.641 E139.2036
G1 X145.624 Y153.077 E139.2229
G1 X124.376 Y158.770 E140.1984
G1 X124.376 Y159.206 E140.2178
G1 X145.624 Y153.513 E141.1933
G1 X145.624 Y153.949 E141.2126
G1 X124.376 Y159.642 E142.1881
G1 X124.376 Y160.078 E142.2074
G1 X145.624 Y154.385 E143.1829
G1 X145.624 Y154.820 E143.2023
G1 X124.376 Y160.514 E144.1778
G1 X124.376 Y160.950 E144.1971
G1 X145.624 Y155.256 E145.1726
G1 X145.624 Y155.692 E145.1919
G1 X124.376 Y161.386 E146.1674
G1 X124.376 Y161.821 E146.1868
G1 X145.624 Y156.128 E147.1623
G1 X145.624 Y156.564 E147.1816
G1 X124.376 Y162.257 E148.1571
G1 X124.376 Y162.693 E148.1764
G1 X145.624 Y157.000 E149.1519
G1 X145.624 Y157.436 E149.1713
G1 X124.376 Y163.129 E150.1468
G1 X124.376 Y163.565 E150.1661
G1 X145.624 Y157.872 E151.1416
G1 X145.624 Y158.308 E151.1609
G1 X124.376 Y164.001 E152.1364
G1 X124.376 Y164.437 E152.1557
G1 X145.624 Y158.744 E153.1312
G1 X145.624 Y159.180 E153.1506
G1 X124.376 Y164.873 E154.1261
G1 X124.376 Y165.309 E154.1454
G1 X145.624 Y159.615 E155.1209
G1 X145.624 Y160.051 E155.1402
G1 X124.376 Y165.745 E156.1157
G1 X124.376 Y166.181 E156.1351
G1 X145.624 Y160.487 E157.1106
G1 X145.624 Y160.923 E157.1299
G1 X124.376 Y166.616 E158.1054
G1 X124.376 Y167.052 E158.1247
G1 X145.624 Y161.359 E159.1002
G1 X145.624 Y161.795 E159.1196
G1 X124.376 Y167.488 E160.0951
G1 X124.376 Y167.924 E160.1144
G1 X145.624 Y162.231 E161.0899
G1 X145.624 Y162.667 E161.1092
G1 X124.376 Y168.360 E162.0847
G1 X124.376 Y168.796 E162.1040
G1 X145.624 Y163.103 E163.0795
G1 X145.624 Y163.539 E163.0989
G1 X124.376 Y169.232 E164.0744
G1 X124.376 Y169.668 E164.0937
G1 X145.624 Y163.975 E165.0692
G1 X145.624 Y164.410 E165.0885
G1 X124.376 Y170.104 E166.0640
G1 X124.376 Y170.540 E166.0834
G1 X145.624 Y164.846 E167.0589
G1 X145.624 Y165.282 E167.0782
G1 X124.376 Y170.975 E168.0537
G1 X124.376 Y171.411 E168.0730
G1 X145.624 Y165.718 E169.0485
G1 X145.624 Y166.154 E169.0679
G1 X124.376 Y171.847 E170.0434
G1 X124.376 Y172.283 E170.0627
G1 X145.624 Y166.590 E171.0382
G1 X145.624 Y167.026 E171.0575
G1 X124.376 Y172.719 E172.0330
G1 X124.376 Y173.155 E172.0524
G1 X145.624 Y167.462 E173.0279
G1 X145.624 Y167.898 E173.0472
G1 X124.376 Y173.591 E174.0227
G1 X124.376 Y173.648 E174.0252
G1 X124.675 Y173.947 E174.0439
G1 X145.624 Y168.334 E175.0057
G1 X145.624 Y168.769 E175.0251
G1 X125.018 Y174.291 E175.9711
G1 X125.362 Y174.634 E175.9927
G1 X145.624 Y169.205 E176.9229
G1 X145.624 Y169.641 E176.9422
G1 X125.706 Y174.978 E177.8567
G1 X126.016 Y175.289 E177.8761
G1 X126.174 Y175.289 E177.8831
G1 X145.624 Y170.077 E178.7761
G1 X145.624 Y170.513 E178.7954
G1 X127.801 Y175.289 E179.6137
G1 X129.428 Y175.289 E179.6858
G1 X145.624 Y170.949 E180.4294
G1 X145.624 Y171.385 E180.4487
G1 X131.055 Y175.289 E181.1176
G1 X132.682 Y175.289 E181.1897
G1 X145.624 Y171.821 E181.7839
G1 X145.624 Y172.257 E181.8033
G1 X134.308 Y175.289 E182.3228
G1 X135.935 Y175.289 E182.3949
G1 X145.624 Y172.693 E182.8397
G1 X145.624 Y173.129 E182.8591
G1 X137.562 Y175.289 E183.2292
G1 X139.189 Y175.289 E183.3013
G1 X145.624 Y173.564 E183.5968
G1 X145.624 Y173.648 E183.6005
G1 X145.143 Y174.129 E183.6306
G1 X140.816 Y175.289 E183.8293
G1 X142.442 Y175.289 E183.9015
G1 X144.548 Y174.725 E183.9981
G92 E0
G1 E-1.0000 F3600
G1 Z0.900 F1002
	layer 2, Z = 0.6
	tool H0.300 W0.480
	outer perimeter
G1 X136.409 Y166.964 F18000
G1 Z0.600 F1002
G1 E0.0000 F3600
G92 E0
G1 X136.144 Y167.200 E0.0213 F11000
G1 X135.841 Y167.383 E0.0425
G1 X135.508 Y167.508 E0.0637
G1 X135.159 Y167.569 E0.0850
G1 X134.803 Y167.565 E0.1063
G1 X134.537 Y167.516 E0.1225
G1 X134.333 Y167.451 E0.1353
G1 X134.127 Y167.365 E0.1487
G1 X133.898 Y167.224 E0.1648
G1 X133.624 Y166.989 E0.1864
G1 X133.487 Y166.828 E0.1990
G1 X133.357 Y166.647 E0.2124
G1 X133.235 Y166.404 E0.2287
G1 X133.164 Y166.201 E0.2415
G1 X133.110 Y165.987 E0.2547
G1 X133.081 Y165.630 E0.2762
G1 X133.105 Y165.364 E0.2922
G1 X133.192 Y165.016 E0.3137
G1 X133.310 Y164.751 E0.3310
G1 X133.335 Y164.701 E0.3344
G1 X133.599 Y164.340 E0.3612
G1 X133.862 Y164.106 E0.3822
G1 X134.165 Y163.922 E0.4035
G1 X134.498 Y163.798 E0.4247
G1 X134.847 Y163.737 E0.4459
G1 X135.202 Y163.741 E0.4672
G1 X135.550 Y163.810 E0.4884
G1 X135.879 Y163.941 E0.5097
G1 X136.180 Y164.132 E0.5310
G1 X136.377 Y164.312 E0.5470
G1 X136.600 Y164.588 E0.5682
G1 X136.768 Y164.898 E0.5893
G1 X136.897 Y165.324 E0.6159
G1 X136.925 Y165.674 E0.6370
G1 X136.889 Y166.027 E0.6582
G1 X136.788 Y166.367 E0.6794
G1 X136.626 Y166.683 E0.7007
G1 X136.409 Y166.964 E0.7219
G92 E0
G1 E-1.0000 F3600
G1 Z0.900 F1002
	inner perimeter
	outer perimeter
G1 X136.356 Y166.817 F18000
G1 Z0.600 F1002
G1 E0.0000 F3600
G92 E0
G1 X136.546 Y166.547 E0.0198 F11000
G1 X136.684 Y166.246 E0.0396
G1 X136.764 Y165.925 E0.0594
G1 X136.784 Y165.596 E0.0791
G1 X136.743 Y165.268 E0.0989
G1 X136.642 Y164.953 E0.1188
G1 X136.485 Y164.661 E0.1386
G1 X136.276 Y164.403 E0.1585
G1 X136.026 Y164.189 E0.1782
G1 X135.738 Y164.023 E0.1981
G1 X135.426 Y163.914 E0.2179
G1 X135.099 Y163.864 E0.2377
G1 X134.768 Y163.875 E0.2575
G1 X134.445 Y163.946 E0.2773
G1 X134.141 Y164.076 E0.2971
G1 X133.865 Y164.259 E0.3169
G1 X133.629 Y164.489 E0.3366
G1 X133.438 Y164.759 E0.3564
G1 X133.300 Y165.060 E0.3762
G1 X133.220 Y165.381 E0.3961
G1 X133.200 Y165.711 E0.4159
G1 X133.241 Y166.039 E0.4357
G1 X133.342 Y166.354 E0.4555
G1 X133.499 Y166.646 E0.4753
G1 X133.707 Y166.904 E0.4952
G1 X133.959 Y167.119 E0.5150
G1 X134.246 Y167.284 E0.5348
G1 X134.558 Y167.393 E0.5546
G1 X134.885 Y167.443 E0.5744
G1 X135.216 Y167.432 E0.5942
G1 X135.539 Y167.361 E0.6140
G1 X135.843 Y167.231 E0.6338
G1 X136.119 Y167.048 E0.6536
G1 X136.356 Y166.817 E0.6734
G92 E0
G1 E-1.0000 F3600
G1 Z0.900 F1002
	inner perimeter
	outer perimeter
G1 X135.159 Y147.133 F18000
G1 Z0.600 F1002
G1 E0.0000 F3600
G92 E0
G1 X134.804 Y147.129 E0.0212 F11000
G1 X134.456 Y147.060 E0.0425
G1 X134.127 Y146.928 E0.0637
G1 X133.827 Y146.738 E0.0850
G1 X133.568 Y146.496 E0.1062
G1 X133.357 Y146.211 E0.1274
G1 X133.203 Y145.892 E0.1487
G1 X133.109 Y145.549 E0.1699
G1 X133.081 Y145.194 E0.1912
G1 X133.105 Y144.928 E0.2072
G1 X133.192 Y144.581 E0.2286
G1 X133.339 Y144.259 E0.2499
G1 X133.546 Y143.967 E0.2713
G1 X133.695 Y143.814 E0.2841
G1 X133.796 Y143.723 E0.2922
G1 X133.972 Y143.599 E0.3051
G1 X134.163 Y143.487 E0.3184
G1 X134.498 Y143.362 E0.3397
G1 X134.847 Y143.301 E0.3610
G1 X135.202 Y143.305 E0.3822
G1 X135.551 Y143.374 E0.4036
G1 X135.804 Y143.471 E0.4197
G1 X135.992 Y143.573 E0.4326
G1 X136.179 Y143.695 E0.4459
G1 X136.377 Y143.876 E0.4620
G1 X136.600 Y144.153 E0.4833
G1 X136.768 Y144.463 E0.5044
G1 X136.897 Y144.888 E0.5310
G1 X136.925 Y145.238 E0.5520
G1 X136.889 Y145.591 E0.5732
G1 X136.788 Y145.931 E0.5945
G1 X136.626 Y146.247 E0.6157
G1 X136.408 Y146.529 E0.6371
G1 X136.209 Y146.712 E0.6533
G1 X136.034 Y146.836 E0.6661
G1 X135.843 Y146.947 E0.6793
G1 X135.508 Y147.072 E0.7007
G1 X135.159 Y147.133 E0.7219
G92 E0
G1 E-1.0000 F3600
G1 Z0.900 F1002
	inner perimeter
	outer perimeter
G1 X135.214 Y146.997 F18000
G1 Z0.600 F1002
G1 E0.0000 F3600
G92 E0
G1 X135.537 Y146.926 E0.0198 F11000
G1 X135.842 Y146.796 E0.0396
G1 X136.118 Y146.613 E0.0594
G1 X136.355 Y146.383 E0.0792
G1 X136.546 Y146.112 E0.0990
G1 X136.684 Y145.812 E0.1188
G1 X136.764 Y145.491 E0.1387
G1 X136.784 Y145.160 E0.1585
G1 X136.743 Y144.833 E0.1782
G1 X136.643 Y144.518 E0.1980
G1 X136.486 Y144.227 E0.2178
G1 X136.278 Y143.969 E0.2376
G1 X136.026 Y143.753 E0.2575
G1 X135.738 Y143.588 E0.2774
G1 X135.427 Y143.478 E0.2971
G1 X135.100 Y143.428 E0.3169
G1 X134.769 Y143.439 E0.3367
G1 X134.446 Y143.510 E0.3565
G1 X134.142 Y143.639 E0.3763
G1 X133.866 Y143.822 E0.3962
G1 X133.629 Y144.053 E0.4160
G1 X133.439 Y144.322 E0.4357
G1 X133.301 Y144.623 E0.4555
G1 X133.220 Y144.943 E0.4753
G1 X133.200 Y145.274 E0.4951
G1 X133.241 Y145.602 E0.5149
G1 X133.341 Y145.917 E0.5347
G1 X133.498 Y146.209 E0.5545
G1 X133.705 Y146.466 E0.5743
G1 X133.958 Y146.682 E0.5942
G1 X134.244 Y146.847 E0.6140
G1 X134.557 Y146.957 E0.6338
G1 X134.884 Y147.007 E0.6536
G1 X135.214 Y146.997 E0.6735
G92 E0
G1 E-1.0000 F3600
G1 Z0.900 F1002
	inner perimeter
	outer perimeter
G1 X135.159 Y126.698 F18000
G1 Z0.600 F1002
G1 E0.0000 F3600
G92 E0
G1 X134.804 Y126.694 E0.0212 F11000
G1 X134.456 Y126.625 E0.0425
G1 X134.127 Y126.493 E0.0637
G1 X133.827 Y126.303 E0.0850
G1 X133.568 Y126.061 E0.1062
G1 X133.357 Y125.775 E0.1274
G1 X133.203 Y125.456 E0.1487
G1 X133.109 Y125.114 E0.1699
G1 X133.081 Y124.758 E0.1913
G1 X133.105 Y124.493 E0.2072
G1 X133.192 Y124.146 E0.2287
G1 X133.339 Y123.823 E0.2499
G1 X133.546 Y123.531 E0.2713
G1 X133.695 Y123.378 E0.2841
G1 X133.796 Y123.288 E0.2922
G1 X133.972 Y123.163 E0.3051
G1 X134.164 Y123.052 E0.3184
G1 X134.498 Y122.927 E0.3397
G1 X134.847 Y122.865 E0.3610
G1 X135.202 Y122.869 E0.3822
G1 X135.551 Y122.939 E0.4036
G1 X135.804 Y123.036 E0.4197
G1 X135.992 Y123.137 E0.4326
G1 X136.179 Y123.260 E0.4459
G1 X136.377 Y123.440 E0.4620
G1 X136.600 Y123.717 E0.4833
G1 X136.768 Y124.027 E0.5044
G1 X136.897 Y124.452 E0.5310
G1 X136.925 Y124.803 E0.5520
G1 X136.889 Y125.155 E0.5733
G1 X136.788 Y125.496 E0.5945
G1 X136.626 Y125.811 E0.6157
G1 X136.408 Y126.093 E0.6371
G1 X136.209 Y126.276 E0.6533
G1 X136.034 Y126.400 E0.6661
G1 X135.843 Y126.511 E0.6794
G1 X135.508 Y126.636 E0.7007
G1 X135.159 Y126.698 E0.7219
G92 E0
G1 E-1.0000 F3600
G1 Z0.900 F1002
	inner perimeter
	outer perimeter
G1 X134.885 Y126.572 F18000
G1 Z0.600 F1002
G1 E0.0000 F3600
G92 E0
G1 X135.216 Y126.561 E0.0198 F11000
G1 X135.539 Y126.489 E0.0396
G1 X135.843 Y126.360 E0.0594
G1 X136.119 Y126.177 E0.0792
G1 X136.356 Y125.946 E0.0990
G1 X136.546 Y125.675 E0.1188
G1 X136.684 Y125.374 E0.1386
G1 X136.764 Y125.054 E0.1584
G1 X136.784 Y124.725 E0.1782
G1 X136.743 Y124.396 E0.1980
G1 X136.642 Y124.081 E0.2178
G1 X136.485 Y123.790 E0.2376
G1 X136.276 Y123.532 E0.2575
G1 X136.026 Y123.317 E0.2772
G1 X135.738 Y123.152 E0.2971
G1 X135.427 Y123.043 E0.3168
G1 X135.099 Y122.992 E0.3367
G1 X134.768 Y123.003 E0.3565
G1 X134.445 Y123.075 E0.3763
G1 X134.141 Y123.204 E0.3961
G1 X133.865 Y123.387 E0.4159
G1 X133.629 Y123.617 E0.4357
G1 X133.438 Y123.887 E0.4555
G1 X133.300 Y124.188 E0.4753
G1 X133.220 Y124.509 E0.4951
G1 X133.200 Y124.839 E0.5149
G1 X133.241 Y125.168 E0.5347
G1 X133.342 Y125.483 E0.5545
G1 X133.499 Y125.774 E0.5743
G1 X133.707 Y126.033 E0.5942
G1 X133.959 Y126.247 E0.6140
G1 X134.246 Y126.412 E0.6338
G1 X134.558 Y126.522 E0.6536
G1 X134.885 Y126.572 E0.6734
G92 E0
G1 E-1.0000 F3600
G1 Z0.900 F1002
	inner perimeter
	outer perimeter
G1 X135.158 Y106.263 F18000
G1 Z0.600 F1002
G1 E0.0000 F3600
G92 E0
G1 X134.803 Y106.259 E0.0212 F11000
G1 X134.454 Y106.189 E0.0426
G1 X134.202 Y106.092 E0.0587
G1 X134.013 Y105.990 E0.0716
G1 X133.827 Y105.867 E0.0849
G1 X133.629 Y105.688 E0.1010
G1 X133.402 Y105.406 E0.1226
G1 X133.296 Y105.224 E0.1352
G1 X133.203 Y105.021 E0.1486
G1 X133.128 Y104.760 E0.1649
G1 X133.095 Y104.548 E0.1777
G1 X133.080 Y104.325 E0.1910
G1 X133.105 Y104.058 E0.2071
G1 X133.192 Y103.711 E0.2286
G1 X133.339 Y103.389 E0.2498
G1 X133.544 Y103.098 E0.2710
G1 X133.693 Y102.944 E0.2839
G1 X133.861 Y102.800 E0.2971
G1 X134.166 Y102.616 E0.3185
G1 X134.499 Y102.491 E0.3397
G1 X134.848 Y102.430 E0.3609
G1 X135.202 Y102.434 E0.3822
G1 X135.551 Y102.504 E0.4034
G1 X135.880 Y102.636 E0.4247
G1 X136.181 Y102.827 E0.4460
G1 X136.377 Y103.005 E0.4619
G1 X136.602 Y103.284 E0.4833
G1 X136.769 Y103.594 E0.5044
G1 X136.897 Y104.018 E0.5309
G1 X136.925 Y104.368 E0.5519
G1 X136.889 Y104.721 E0.5732
G1 X136.788 Y105.061 E0.5944
G1 X136.626 Y105.377 E0.6157
G1 X136.409 Y105.658 E0.6370
G1 X136.144 Y105.894 E0.6582
G1 X135.840 Y106.077 E0.6794
G1 X135.508 Y106.202 E0.7007
G1 X135.158 Y106.263 E0.7219
G92 E0
G1 E-1.0000 F3600
G1 Z0.900 F1002
	inner perimeter
	outer perimeter
G1 X134.884 Y106.137 F18000
G1 Z0.600 F1002
G1 E0.0000 F3600
G92 E0
G1 X135.214 Y106.126 E0.0198 F11000
G1 X135.537 Y106.055 E0.0396
G1 X135.842 Y105.926 E0.0594
G1 X136.118 Y105.743 E0.0792
G1 X136.355 Y105.512 E0.0990
G1 X136.546 Y105.242 E0.1188
G1 X136.684 Y104.941 E0.1387
G1 X136.764 Y104.620 E0.1585
G1 X136.784 Y104.290 E0.1783
G1 X136.743 Y103.963 E0.1980
G1 X136.643 Y103.648 E0.2178
G1 X136.486 Y103.356 E0.2376
G1 X136.278 Y103.099 E0.2574
G1 X136.026 Y102.882 E0.2773
G1 X135.740 Y102.718 E0.2970
G1 X135.427 Y102.608 E0.3169
G1 X135.099 Y102.557 E0.3368
G1 X134.769 Y102.568 E0.3565
G1 X134.446 Y102.639 E0.3763
G1 X134.142 Y102.769 E0.3961
G1 X133.866 Y102.952 E0.4160
G1 X133.629 Y103.182 E0.4358
G1 X133.439 Y103.451 E0.4555
G1 X133.301 Y103.752 E0.4753
G1 X133.220 Y104.073 E0.4951
G1 X133.200 Y104.403 E0.5149
G1 X133.241 Y104.731 E0.5347
G1 X133.341 Y105.047 E0.5545
G1 X133.498 Y105.338 E0.5743
G1 X133.705 Y105.596 E0.5941
G1 X133.958 Y105.812 E0.6140
G1 X134.244 Y105.977 E0.6338
G1 X134.557 Y106.086 E0.6536
G1 X134.884 Y106.137 E0.6734
G92 E0
G1 E-1.0000 F3600
G1 Z0.900 F1002
	inner perimeter
	support
G1 X131.120 Y107.361 F18000
G1 Z0.600 F1002
G1 E0.0000 F3600
G92 E0
G1 X128.889 Y105.130 E0.1889 F13200
G1 X126.380 Y105.130 E0.3391
G1 X126.380 Y106.015 E0.3921
G1 X142.735 Y122.370 E1.7768
G1 X143.620 Y122.370 E1.8298
G1 X143.620 Y119.861 E1.9800
G1 X133.889 Y110.130 E2.8039
G1 X137.283 Y110.130 E3.0071
G1 X143.620 Y116.467 E3.5437
G1 X143.620 Y113.073 E3.7469
G1 X138.880 Y108.333 E4.1482
G1 X138.880 Y105.130 E4.3399
G1 X139.071 Y105.130 E4.3514
G1 X143.620 Y109.679 E4.7365
G1 X143.620 Y106.285 E4.9397
G1 X142.465 Y105.130 E5.0375
G92 E0
G1 E-1.0000 F3600
G1 Z0.900 F1002
G1 X139.705 Y102.370 F18000
G1 Z0.600 F1002
G1 E0.0000 F3600
G92 E0
G1 X138.880 Y101.545 E0.0699 F13200
G1 X138.880 Y98.151 E0.2731
G1 X143.099 Y102.370 E0.6303
G1 X143.620 Y102.370 E0.6615
G1 X143.620 Y99.497 E0.8335
G1 X141.753 Y97.630 E0.9915
G92 E0
G1 E-1.0000 F3600
G1 Z0.900 F1002
G1 X128.177 Y97.630 F18000
G1 Z0.600 F1002
G1 E0.0000 F3600
G92 E0
G1 X131.120 Y100.573 E0.2492 F13200
G1 X131.120 Y102.370 E0.3568
G1 X129.523 Y102.370 E0.4524
G1 X126.380 Y99.227 E0.7185
G92 E0
G1 E-1.0000 F3600
G1 Z0.900 F1002
G1 X126.380 Y109.409 F18000
G1 Z0.600 F1002
G1 E0.0000 F3600
G92 E0
G1 X136.841 Y119.870 E0.8857 F13200
G1 X133.446 Y119.870 E1.0889
G1 X126.380 Y112.804 E1.6871
G1 X126.380 Y116.198 E1.8903
G1 X131.120 Y120.938 E2.2917
G1 X131.120 Y122.370 E2.3774
G1 X129.158 Y122.370 E2.4949
G1 X126.380 Y119.592 E2.7301
G92 E0
G1 E-1.0000 F3600
G1 Z0.900 F1002
G1 X138.880 Y121.909 F18000
G1 Z0.600 F1002
G1 E0.0000 F3600
G92 E0
G1 X139.341 Y122.370 E0.0390 F13200
G92 E0
G1 E-1.0000 F3600
G1 Z0.900 F1002
G1 X141.206 Y127.630 F18000
G1 Z0.600 F1002
G1 E0.0000 F3600
G92 E0
G1 X143.620 Y130.044 E0.2043 F13200
G1 X143.620 Y133.438 E0.4075
G1 X138.880 Y128.698 E0.8089
G1 X138.880 Y130.130 E0.8946
G1 X136.918 Y130.130 E1.0121
G1 X143.620 Y136.832 E1.5795
G1 X143.620 Y140.226 E1.7827
G1 X133.524 Y130.130 E2.6375
G1 X131.120 Y130.130 E2.7814
G1 X131.120 Y127.726 E2.9253
G1 X131.024 Y127.630 E2.9334
G1 X127.630 Y127.630 E3.1366
G1 X142.370 Y142.370 E4.3846
G1 X138.976 Y142.370 E4.5878
G1 X138.880 Y142.274 E4.5959
G1 X138.880 Y139.870 E4.7399
G1 X136.476 Y139.870 E4.8838
G1 X126.380 Y129.774 E5.7386
G1 X126.380 Y133.168 E5.9418
G1 X133.082 Y139.870 E6.5092
G1 X131.120 Y139.870 E6.6267
G1 X131.120 Y141.302 E6.7124
G1 X126.380 Y136.562 E7.1137
G1 X126.380 Y139.956 E7.3169
G1 X128.794 Y142.370 E7.5213
G92 E0
G1 E-1.0000 F3600
G1 Z0.900 F1002
G1 X140.842 Y147.630 F18000
G1 Z0.600 F1002
G1 E0.0000 F3600
G92 E0
G1 X143.620 Y150.408 E0.2352 F13200
G1 X143.620 Y153.802 E0.4384
G1 X138.880 Y149.062 E0.8397
G1 X138.880 Y150.130 E0.9037
G1 X136.554 Y150.130 E1.0429
G1 X143.620 Y157.196 E1.6412
G1 X143.620 Y160.591 E1.8444
G1 X133.159 Y150.130 E2.7301
G1 X131.120 Y150.130 E2.8522
G1 X131.120 Y148.091 E2.9743
G1 X130.659 Y147.630 E3.0133
G1 X127.265 Y147.630 E3.2165
G1 X143.620 Y163.985 E4.6012
G1 X143.620 Y164.870 E4.6542
G1 X141.111 Y164.870 E4.8044
G1 X138.880 Y162.639 E4.9933
G1 X138.880 Y159.870 E5.1590
G1 X136.111 Y159.870 E5.3248
G1 X126.380 Y150.139 E6.1487
G1 X126.380 Y153.533 E6.3519
G1 X132.717 Y159.870 E6.8885
G1 X131.120 Y159.870 E6.9841
G1 X131.120 Y161.667 E7.0917
G1 X126.380 Y156.927 E7.4930
G1 X126.380 Y160.321 E7.6962
G1 X130.929 Y164.870 E8.0813
G1 X127.535 Y164.870 E8.2845
G1 X126.380 Y163.715 E8.3823
G92 E0
G1 E-1.0000 F3600
G1 Z0.900 F1002
G1 X130.295 Y167.630 F18000
G1 Z0.600 F1002
G1 E0.0000 F3600
G92 E0
G1 X131.120 Y168.455 E0.0699 F13200
G1 X131.120 Y171.849 E0.2731
G1 X126.901 Y167.630 E0.6303
G1 X126.380 Y167.630 E0.6615
G1 X126.380 Y170.503 E0.8335
G1 X128.247 Y172.370 E0.9915
G92 E0
G1 E-1.0000 F3600
G1 Z0.900 F1002
G1 X138.880 Y169.427 F18000
G1 Z0.600 F1002
G1 E0.0000 F3600
G92 E0
G1 X141.823 Y172.370 E0.2492 F13200
G1 X143.620 Y172.370 E0.3568
G1 X143.620 Y170.773 E0.4524
G1 X140.477 Y167.630 E0.7185
G92 E0
G1 E-1.0000 F3600
G1 Z1.100 F1002
	layer 3, Z = 0.8
	outer perimeter
G1 X136.788 Y166.366 F18000
G1 Z0.800 F1002
G1 E0.0000 F3600
G92 E0
G1 X136.627 Y166.682 E0.0212 F2200
G1 X136.410 Y166.963 E0.0425
G1 X136.144 Y167.200 E0.0638
G1 X135.841 Y167.383 E0.0850
G1 X135.508 Y167.508 E0.1063
G1 X135.159 Y167.569 E0.1275
G1 X134.803 Y167.565 E0.1488
G1 X134.537 Y167.516 E0.1650
G1 X134.333 Y167.451 E0.1779
G1 X134.127 Y167.365 E0.1912
G1 X133.898 Y167.224 E0.2073
G1 X133.624 Y166.989 E0.2289
G1 X133.487 Y166.829 E0.2415
G1 X133.357 Y166.647 E0.2549
G1 X133.235 Y166.404 E0.2712
G1 X133.164 Y166.201 E0.2840
G1 X133.110 Y165.987 E0.2973
G1 X133.081 Y165.630 E0.3187
G1 X133.105 Y165.364 E0.3347
G1 X133.192 Y165.016 E0.3562
G1 X133.308 Y164.755 E0.3733
G1 X133.336 Y164.701 E0.3769
G1 X133.599 Y164.340 E0.4037
G1 X133.862 Y164.106 E0.4247
G1 X134.165 Y163.922 E0.4460
G1 X134.498 Y163.798 E0.4672
G1 X134.847 Y163.737 E0.4885
G1 X135.202 Y163.741 E0.5097
G1 X135.550 Y163.810 E0.5309
G1 X135.879 Y163.942 E0.5522
G1 X136.180 Y164.133 E0.5735
G1 X136.377 Y164.312 E0.5895
G1 X136.602 Y164.590 E0.6109
G1 X136.769 Y164.901 E0.6320
G1 X136.897 Y165.323 E0.6584
G1 X136.925 Y165.673 E0.6794
G1 X136.889 Y166.026 E0.7007
G1 X136.788 Y166.366 E0.7219
G92 E0
G1 E-1.0000 F3600
G1 Z1.100 F1002
	inner perimeter
	outer perimeter
G1 X136.685 Y166.243 F18000
G1 Z0.800 F1002
G1 E0.0000 F3600
G92 E0
G1 X136.764 Y165.922 E0.0198 F2200
G1 X136.784 Y165.596 E0.0393
G1 X136.743 Y165.268 E0.0592
G1 X136.642 Y164.953 E0.0790
G1 X136.485 Y164.661 E0.0988
G1 X136.274 Y164.401 E0.1188
G1 X136.026 Y164.189 E0.1384
G1 X135.735 Y164.022 E0.1585
G1 X135.423 Y163.913 E0.1783
G1 X135.096 Y163.864 E0.1981
G1 X134.765 Y163.875 E0.2179
G1 X134.442 Y163.947 E0.2377
G1 X134.138 Y164.077 E0.2575
G1 X133.863 Y164.261 E0.2773
G1 X133.629 Y164.489 E0.2968
G1 X133.438 Y164.759 E0.3166
G1 X133.300 Y165.060 E0.3364
G1 X133.220 Y165.381 E0.3562
G1 X133.200 Y165.711 E0.3761
G1 X133.241 Y166.039 E0.3959
G1 X133.342 Y166.354 E0.4157
G1 X133.499 Y166.646 E0.4355
G1 X133.710 Y166.906 E0.4555
G1 X133.962 Y167.120 E0.4753
G1 X134.249 Y167.285 E0.4952
G1 X134.561 Y167.393 E0.5150
G1 X134.888 Y167.443 E0.5348
G1 X135.219 Y167.432 E0.5546
G1 X135.542 Y167.360 E0.5744
G1 X135.846 Y167.230 E0.5942
G1 X136.121 Y167.046 E0.6140
G1 X136.357 Y166.815 E0.6338
G1 X136.548 Y166.544 E0.6536
G1 X136.685 Y166.243 E0.6734
G92 E0
G1 E-1.0000 F3600
G1 Z1.100 F1002
	inner perimeter
	outer perimeter
G1 X135.159 Y147.133 F18000
G1 Z0.800 F1002
G1 E0.0000 F3600
G92 E0
G1 X134.804 Y147.129 E0.0212 F2200
G1 X134.456 Y147.060 E0.0425
G1 X134.127 Y146.928 E0.0637
G1 X133.827 Y146.738 E0.0850
G1 X133.568 Y146.496 E0.1062
G1 X133.357 Y146.211 E0.1274
G1 X133.203 Y145.892 E0.1487
G1 X133.109 Y145.549 E0.1699
G1 X133.081 Y145.194 E0.1912
G1 X133.105 Y144.928 E0.2072
G1 X133.192 Y144.581 E0.2286
G1 X133.339 Y144.259 E0.2499
G1 X133.546 Y143.967 E0.2713
G1 X133.696 Y143.812 E0.2842
G1 X133.796 Y143.723 E0.2922
G1 X133.972 Y143.599 E0.3051
G1 X134.164 Y143.487 E0.3184
G1 X134.498 Y143.362 E0.3397
G1 X134.847 Y143.301 E0.3610
G1 X135.202 Y143.305 E0.3822
G1 X135.551 Y143.374 E0.4035
G1 X135.804 Y143.471 E0.4197
G1 X135.992 Y143.573 E0.4326
G1 X136.179 Y143.695 E0.4459
G1 X136.377 Y143.876 E0.4620
G1 X136.602 Y144.155 E0.4834
G1 X136.769 Y144.465 E0.5045
G1 X136.897 Y144.887 E0.5309
G1 X136.925 Y145.238 E0.5520
G1 X136.889 Y145.590 E0.5732
G1 X136.788 Y145.931 E0.5944
G1 X136.627 Y146.246 E0.6157
G1 X136.409 Y146.529 E0.6370
G1 X136.209 Y146.712 E0.6533
G1 X136.034 Y146.836 E0.6661
G1 X135.843 Y146.947 E0.6793
G1 X135.508 Y147.072 E0.7007
G1 X135.159 Y147.133 E0.7219
G92 E0
G1 E-1.0000 F3600
G1 Z1.100 F1002
	inner perimeter
	outer perimeter
G1 X135.214 Y146.997 F18000
G1 Z0.800 F1002
G1 E0.0000 F3600
G92 E0
G1 X135.537 Y146.926 E0.0198 F2200
G1 X135.842 Y146.796 E0.0396
G1 X136.118 Y146.613 E0.0594
G1 X136.355 Y146.383 E0.0792
G1 X136.546 Y146.112 E0.0990
G1 X136.684 Y145.812 E0.1188
G1 X136.764 Y145.491 E0.1387
G1 X136.784 Y145.160 E0.1585
G1 X136.743 Y144.836 E0.1780
G1 X136.643 Y144.521 E0.1978
G1 X136.487 Y144.229 E0.2176
G1 X136.280 Y143.971 E0.2374
G1 X136.026 Y143.753 E0.2575
G1 X135.735 Y143.587 E0.2775
G1 X135.427 Y143.478 E0.2971
G1 X135.100 Y143.428 E0.3169
G1 X134.769 Y143.439 E0.3367
G1 X134.446 Y143.510 E0.3565
G1 X134.142 Y143.639 E0.3763
G1 X133.866 Y143.822 E0.3961
G1 X133.629 Y144.053 E0.4159
G1 X133.440 Y144.320 E0.4355
G1 X133.302 Y144.620 E0.4553
G1 X133.221 Y144.941 E0.4751
G1 X133.200 Y145.271 E0.4949
G1 X133.240 Y145.599 E0.5147
G1 X133.340 Y145.914 E0.5345
G1 X133.496 Y146.206 E0.5543
G1 X133.703 Y146.464 E0.5741
G1 X133.957 Y146.682 E0.5942
G1 X134.244 Y146.847 E0.6140
G1 X134.557 Y146.957 E0.6338
G1 X134.884 Y147.007 E0.6536
G1 X135.214 Y146.997 E0.6734
G92 E0
G1 E-1.0000 F3600
G1 Z1.100 F1002
	inner perimeter
	outer perimeter
G1 X135.159 Y126.698 F18000
G1 Z0.800 F1002
G1 E0.0000 F3600
G92 E0
G1 X134.804 Y126.694 E0.0212 F2200
G1 X134.456 Y126.625 E0.0425
G1 X134.127 Y126.493 E0.0637
G1 X133.827 Y126.303 E0.0850
G1 X133.568 Y126.061 E0.1062
G1 X133.357 Y125.775 E0.1274
G1 X133.203 Y125.456 E0.1487
G1 X133.109 Y125.114 E0.1699
G1 X133.081 Y124.758 E0.1913
G1 X133.105 Y124.493 E0.2072
G1 X133.192 Y124.146 E0.2287
G1 X133.339 Y123.823 E0.2499
G1 X133.546 Y123.531 E0.2713
G1 X133.696 Y123.376 E0.2842
G1 X133.796 Y123.288 E0.2922
G1 X133.972 Y123.163 E0.3051
G1 X134.164 Y123.052 E0.3184
G1 X134.498 Y122.927 E0.3397
G1 X134.847 Y122.865 E0.3610
G1 X135.202 Y122.869 E0.3822
G1 X135.551 Y122.939 E0.4036
G1 X135.804 Y123.036 E0.4197
G1 X135.992 Y123.137 E0.4326
G1 X136.179 Y123.260 E0.4459
G1 X136.377 Y123.440 E0.4620
G1 X136.602 Y123.719 E0.4834
G1 X136.769 Y124.029 E0.5045
G1 X136.897 Y124.451 E0.5309
G1 X136.925 Y124.802 E0.5520
G1 X136.889 Y125.155 E0.5732
G1 X136.788 Y125.495 E0.5945
G1 X136.627 Y125.811 E0.6157
G1 X136.409 Y126.093 E0.6370
G1 X136.209 Y126.276 E0.6533
G1 X136.034 Y126.400 E0.6661
G1 X135.843 Y126.511 E0.6794
G1 X135.508 Y126.636 E0.7007
G1 X135.159 Y126.698 E0.7219
G92 E0
G1 E-1.0000 F3600
G1 Z1.100 F1002
	inner perimeter
	outer perimeter
G1 X134.888 Y126.572 F18000
G1 Z0.800 F1002
G1 E0.0000 F3600
G92 E0
G1 X135.219 Y126.560 E0.0198 F2200
G1 X135.542 Y126.488 E0.0396
G1 X135.846 Y126.358 E0.0594
G1 X136.121 Y126.174 E0.0792
G1 X136.357 Y125.943 E0.0990
G1 X136.548 Y125.673 E0.1188
G1 X136.685 Y125.372 E0.1386
G1 X136.764 Y125.051 E0.1584
G1 X136.784 Y124.725 E0.1780
G1 X136.743 Y124.396 E0.1978
G1 X136.642 Y124.081 E0.2176
G1 X136.485 Y123.790 E0.2374
G1 X136.274 Y123.530 E0.2574
G1 X136.026 Y123.317 E0.2770
G1 X135.735 Y123.151 E0.2971
G1 X135.427 Y123.043 E0.3166
G1 X135.096 Y122.992 E0.3367
G1 X134.765 Y123.004 E0.3565
G1 X134.442 Y123.076 E0.3763
G1 X134.138 Y123.206 E0.3961
G1 X133.863 Y123.389 E0.4159
G1 X133.629 Y123.617 E0.4354
G1 X133.438 Y123.887 E0.4553
G1 X133.300 Y124.188 E0.4751
G1 X133.220 Y124.509 E0.4949
G1 X133.200 Y124.839 E0.5147
G1 X133.241 Y125.168 E0.5345
G1 X133.342 Y125.483 E0.5543
G1 X133.499 Y125.774 E0.5741
G1 X133.709 Y126.035 E0.5942
G1 X133.962 Y126.249 E0.6140
G1 X134.249 Y126.413 E0.6338
G1 X134.561 Y126.522 E0.6536
G1 X134.888 Y126.572 E0.6734
G92 E0
G1 E-1.0000 F3600
G1 Z1.100 F1002
	inner perimeter
	outer perimeter
G1 X135.156 Y106.263 F18000
G1 Z0.800 F1002
G1 E0.0000 F3600
G92 E0
G1 X134.801 Y106.258 E0.0212 F2200
G1 X134.452 Y106.188 E0.0426
G1 X134.202 Y106.092 E0.0586
G1 X134.011 Y105.989 E0.0716
G1 X133.825 Y105.866 E0.0849
G1 X133.629 Y105.688 E0.1008
G1 X133.402 Y105.406 E0.1225
G1 X133.296 Y105.224 E0.1351
G1 X133.203 Y105.021 E0.1484
G1 X133.128 Y104.760 E0.1647
G1 X133.095 Y104.548 E0.1776
G1 X133.080 Y104.325 E0.1909
G1 X133.105 Y104.058 E0.2070
G1 X133.192 Y103.711 E0.2284
G1 X133.339 Y103.389 E0.2496
G1 X133.546 Y103.096 E0.2710
G1 X133.695 Y102.943 E0.2839
G1 X133.862 Y102.799 E0.2971
G1 X134.168 Y102.615 E0.3185
G1 X134.501 Y102.491 E0.3397
G1 X134.850 Y102.430 E0.3609
G1 X135.204 Y102.435 E0.3821
G1 X135.553 Y102.504 E0.4034
G1 X135.882 Y102.637 E0.4246
G1 X136.182 Y102.828 E0.4460
G1 X136.377 Y103.005 E0.4618
G1 X136.602 Y103.284 E0.4832
G1 X136.769 Y103.594 E0.5043
G1 X136.897 Y104.018 E0.5308
G1 X136.925 Y104.368 E0.5518
G1 X136.889 Y104.721 E0.5730
G1 X136.788 Y105.061 E0.5943
G1 X136.626 Y105.377 E0.6155
G1 X136.407 Y105.659 E0.6369
G1 X136.142 Y105.895 E0.6582
G1 X135.838 Y106.078 E0.6794
G1 X135.506 Y106.202 E0.7007
G1 X135.156 Y106.263 E0.7219
G92 E0
G1 E-1.0000 F3600
G1 Z1.100 F1002
	inner perimeter
	outer perimeter
G1 X134.884 Y106.137 F18000
G1 Z0.800 F1002
G1 E0.0000 F3600
G92 E0
G1 X135.214 Y106.126 E0.0198 F2200
G1 X135.537 Y106.055 E0.0396
G1 X135.842 Y105.926 E0.0594
G1 X136.118 Y105.743 E0.0792
G1 X136.355 Y105.512 E0.0990
G1 X136.546 Y105.242 E0.1188
G1 X136.684 Y104.941 E0.1387
G1 X136.764 Y104.620 E0.1585
G1 X136.784 Y104.290 E0.1783
G1 X136.743 Y103.966 E0.1978
G1 X136.643 Y103.650 E0.2176
G1 X136.487 Y103.359 E0.2374
G1 X136.280 Y103.101 E0.2572
G1 X136.026 Y102.883 E0.2773
G1 X135.743 Y102.719 E0.2969
G1 X135.427 Y102.608 E0.3169
G1 X135.096 Y102.558 E0.3370
G1 X134.769 Y102.568 E0.3565
G1 X134.446 Y102.639 E0.3763
G1 X134.142 Y102.769 E0.3961
G1 X133.866 Y102.952 E0.4159
G1 X133.629 Y103.182 E0.4357
G1 X133.440 Y103.449 E0.4553
G1 X133.302 Y103.749 E0.4751
G1 X133.221 Y104.070 E0.4949
G1 X133.200 Y104.400 E0.5147
G1 X133.240 Y104.728 E0.5345
G1 X133.340 Y105.044 E0.5543
G1 X133.496 Y105.335 E0.5741
G1 X133.703 Y105.593 E0.5939
G1 X133.957 Y105.812 E0.6140
G1 X134.244 Y105.977 E0.6338
G1 X134.557 Y106.086 E0.6536
G1 X134.884 Y106.137 E0.6734
G92 E0
G1 E-1.0000 F3600
G1 Z1.100 F1002
	inner perimeter
	support
G1 X131.120 Y107.361 F18000
G1 Z0.800 F1002
G1 E0.0000 F3600
G92 E0
G1 X128.889 Y105.130 E0.1889 F2640
G1 X126.380 Y105.130 E0.3391
G1 X126.380 Y106.015 E0.3921
G1 X142.735 Y122.370 E1.7768
G1 X143.620 Y122.370 E1.8298
G1 X143.620 Y119.861 E1.9800
G1 X133.889 Y110.130 E2.8039
G1 X137.283 Y110.130 E3.0071
G1 X143.620 Y116.467 E3.5437
G1 X143.620 Y113.073 E3.7469
G1 X138.880 Y108.333 E4.1482
G1 X138.880 Y105.130 E4.3399
G1 X139.071 Y105.130 E4.3514
G1 X143.620 Y109.679 E4.7365
G1 X143.620 Y106.285 E4.9397
G1 X142.465 Y105.130 E5.0375
G92 E0
G1 E-1.0000 F3600
G1 Z1.100 F1002
G1 X139.705 Y102.370 F18000
G1 Z0.800 F1002
G1 E0.0000 F3600
G92 E0
G1 X138.880 Y101.545 E0.0699 F2640
G1 X138.880 Y98.151 E0.2731
G1 X143.099 Y102.370 E0.6303
G1 X143.620 Y102.370 E0.6615
G1 X143.620 Y99.497 E0.8335
G1 X141.753 Y97.630 E0.9915
G92 E0
G1 E-1.0000 F3600
G1 Z1.100 F1002
G1 X128.177 Y97.630 F18000
G1 Z0.800 F1002
G1 E0.0000 F3600
G92 E0
G1 X131.120 Y100.573 E0.2492 F2640
G1 X131.120 Y102.370 E0.3568
G1 X129.523 Y102.370 E0.4524
G1 X126.380 Y99.227 E0.7185
G92 E0
G1 E-1.0000 F3600
G1 Z1.100 F1002
G1 X126.380 Y109.409 F18000
G1 Z0.800 F1002
G1 E0.0000 F3600
G92 E0
G1 X136.841 Y119.870 E0.8857 F2640
G1 X133.446 Y119.870 E1.0889
G1 X126.380 Y112.804 E1.6871
G1 X126.380 Y116.198 E1.8903
G1 X131.120 Y120.938 E2.2917
G1 X131.120 Y122.370 E2.3774
G1 X129.158 Y122.370 E2.4949
G1 X126.380 Y119.592 E2.7301
G92 E0
G1 E-1.0000 F3600
G1 Z1.100 F1002
G1 X138.880 Y121.909 F18000
G1 Z0.800 F1002
G1 E0.0000 F3600
G92 E0
G1 X139.341 Y122.370 E0.0390 F2640
G92 E0
G1 E-1.0000 F3600
G1 Z1.100 F1002
G1 X141.206 Y127.630 F18000
G1 Z0.800 F1002
G1 E0.0000 F3600
G92 E0
G1 X143.620 Y130.044 E0.2043 F2640
G1 X143.620 Y133.438 E0.4075
G1 X138.880 Y128.698 E0.8089
G1 X138.880 Y130.130 E0.8946
G1 X136.918 Y130.130 E1.0121
G1 X143.620 Y136.832 E1.5795
G1 X143.620 Y140.226 E1.7827
G1 X133.524 Y130.130 E2.6375
G1 X131.120 Y130.130 E2.7814
G1 X131.120 Y127.726 E2.9253
G1 X131.024 Y127.630 E2.9334
G1 X127.630 Y127.630 E3.1366
G1 X142.370 Y142.370 E4.3846
G1 X138.976 Y142.370 E4.5878
G1 X138.880 Y142.274 E4.5959
G1 X138.880 Y139.870 E4.7399
G1 X136.476 Y139.870 E4.8838
G1 X126.380 Y129.774 E5.7386
G1 X126.380 Y133.168 E5.9418
G1 X133.082 Y139.870 E6.5092
G1 X131.120 Y139.870 E6.6267
G1 X131.120 Y141.302 E6.7124
G1 X126.380 Y136.562 E7.1137
G1 X126.380 Y139.956 E7.3169
G1 X128.794 Y142.370 E7.5213
G92 E0
G1 E-1.0000 F3600
G1 Z1.100 F1002
G1 X140.842 Y147.630 F18000
G1 Z0.800 F1002
G1 E0.0000 F3600
G92 E0
G1 X143.620 Y150.408 E0.2352 F2640
G1 X143.620 Y153.802 E0.4384
G1 X138.880 Y149.062 E0.8397
G1 X138.880 Y150.130 E0.9037
G1 X136.554 Y150.130 E1.0429
G1 X143.620 Y157.196 E1.6412
G1 X143.620 Y160.591 E1.8444
G1 X133.159 Y150.130 E2.7301
G1 X131.120 Y150.130 E2.8522
G1 X131.120 Y148.091 E2.9743
G1 X130.659 Y147.630 E3.0133
G1 X127.265 Y147.630 E3.2165
G1 X143.620 Y163.985 E4.6012
G1 X143.620 Y164.870 E4.6542
G1 X141.111 Y164.870 E4.8044
G1 X138.880 Y162.639 E4.9933
G1 X138.880 Y159.870 E5.1590
G1 X136.111 Y159.870 E5.3248
G1 X126.380 Y150.139 E6.1487
G1 X126.380 Y153.533 E6.3519
G1 X132.717 Y159.870 E6.8885
G1 X131.120 Y159.870 E6.9841
G1 X131.120 Y161.667 E7.0917
G1 X126.380 Y156.927 E7.4930
G1 X126.380 Y160.321 E7.6962
G1 X130.929 Y164.870 E8.0813
G1 X127.535 Y164.870 E8.2845
G1 X126.380 Y163.715 E8.3823
G92 E0
G1 E-1.0000 F3600
G1 Z1.100 F1002
G1 X130.295 Y167.630 F18000
G1 Z0.800 F1002
G1 E0.0000 F3600
G92 E0
G1 X131.120 Y168.455 E0.0699 F2640
G1 X131.120 Y171.849 E0.2731
G1 X126.901 Y167.630 E0.6303
G1 X126.380 Y167.630 E0.6615
G1 X126.380 Y170.503 E0.8335
G1 X128.247 Y172.370 E0.9915
G92 E0
G1 E-1.0000 F3600
G1 Z1.100 F1002
G1 X138.880 Y169.427 F18000
G1 Z0.800 F1002
G1 E0.0000 F3600
G92 E0
G1 X141.823 Y172.370 E0.2492 F2640
G1 X143.620 Y172.370 E0.3568
G1 X143.620 Y170.773 E0.4524
G1 X140.477 Y167.630 E0.7185
G92 E0
G1 E-1.0000 F3600
G1 Z1.400 F1002
	layer 4, Z = 1.1
	outer perimeter
G1 X136.788 Y166.366 F18000
G1 Z1.100 F1002
G1 E0.0000 F3600
G92 E0
G1 X136.627 Y166.681 E0.0212 F2200
G1 X136.410 Y166.962 E0.0425
G1 X136.144 Y167.200 E0.0638
G1 X135.841 Y167.383 E0.0851
G1 X135.508 Y167.508 E0.1063
G1 X135.159 Y167.569 E0.1275
G1 X134.803 Y167.565 E0.1489
G1 X134.537 Y167.516 E0.1651
G1 X134.333 Y167.451 E0.1779
G1 X134.127 Y167.365 E0.1912
G1 X133.898 Y167.224 E0.2073
G1 X133.624 Y166.989 E0.2290
G1 X133.487 Y166.828 E0.2416
G1 X133.357 Y166.647 E0.2549
G1 X133.235 Y166.404 E0.2712
G1 X133.164 Y166.201 E0.2841
G1 X133.110 Y165.987 E0.2973
G1 X133.081 Y165.630 E0.3188
G1 X133.105 Y165.364 E0.3347
G1 X133.192 Y165.016 E0.3562
G1 X133.306 Y164.760 E0.3730
G1 X133.336 Y164.700 E0.3770
G1 X133.599 Y164.340 E0.4037
G1 X133.862 Y164.106 E0.4248
G1 X134.165 Y163.922 E0.4460
G1 X134.498 Y163.798 E0.4673
G1 X134.847 Y163.737 E0.4885
G1 X135.202 Y163.741 E0.5097
G1 X135.550 Y163.810 E0.5310
G1 X135.879 Y163.942 E0.5522
G1 X136.180 Y164.132 E0.5735
G1 X136.377 Y164.312 E0.5895
G1 X136.602 Y164.590 E0.6109
G1 X136.769 Y164.901 E0.6320
G1 X136.896 Y165.322 E0.6584
G1 X136.925 Y165.672 E0.6794
G1 X136.889 Y166.025 E0.7007
G1 X136.788 Y166.366 E0.7219
G92 E0
G1 E-1.0000 F3600
G1 Z1.400 F1002
	inner perimeter
	outer perimeter
G1 X136.684 Y166.247 F18000
G1 Z1.100 F1002
G1 E0.0000 F3600
G92 E0
G1 X136.764 Y165.926 E0.0198 F2200
G1 X136.784 Y165.596 E0.0396
G1 X136.743 Y165.268 E0.0594
G1 X136.642 Y164.953 E0.0792
G1 X136.485 Y164.661 E0.0990
G1 X136.277 Y164.404 E0.1188
G1 X136.026 Y164.189 E0.1387
G1 X135.739 Y164.024 E0.1585
G1 X135.427 Y163.914 E0.1783
G1 X135.100 Y163.864 E0.1981
G1 X134.769 Y163.874 E0.2179
G1 X134.446 Y163.945 E0.2377
G1 X134.142 Y164.075 E0.2575
G1 X133.866 Y164.258 E0.2773
G1 X133.629 Y164.489 E0.2971
G1 X133.438 Y164.759 E0.3169
G1 X133.300 Y165.060 E0.3367
G1 X133.220 Y165.381 E0.3565
G1 X133.200 Y165.711 E0.3763
G1 X133.241 Y166.039 E0.3962
G1 X133.342 Y166.354 E0.4160
G1 X133.498 Y166.646 E0.4358
G1 X133.706 Y166.903 E0.4556
G1 X133.958 Y167.118 E0.4754
G1 X134.244 Y167.283 E0.4952
G1 X134.557 Y167.393 E0.5150
G1 X134.884 Y167.443 E0.5348
G1 X135.214 Y167.432 E0.5546
G1 X135.537 Y167.361 E0.5744
G1 X135.842 Y167.232 E0.5942
G1 X136.118 Y167.049 E0.6140
G1 X136.355 Y166.818 E0.6339
G1 X136.546 Y166.548 E0.6537
G1 X136.684 Y166.247 E0.6735
G92 E0
G1 E-1.0000 F3600
G1 Z1.400 F1002
	inner perimeter
	outer perimeter
G1 X135.159 Y147.133 F18000
G1 Z1.100 F1002
G1 E0.0000 F3600
G92 E0
G1 X134.804 Y147.129 E0.0212 F2200
G1 X134.456 Y147.060 E0.0425
G1 X134.127 Y146.928 E0.0637
G1 X133.827 Y146.738 E0.0850
G1 X133.568 Y146.496 E0.1062
G1 X133.357 Y146.211 E0.1274
G1 X133.203 Y145.892 E0.1487
G1 X133.109 Y145.549 E0.1699
G1 X133.081 Y145.194 E0.1913
G1 X133.105 Y144.928 E0.2072
G1 X133.192 Y144.581 E0.2286
G1 X133.339 Y144.259 E0.2499
G1 X133.545 Y143.967 E0.2713
G1 X133.698 Y143.810 E0.2844
G1 X133.796 Y143.723 E0.2922
G1 X133.972 Y143.599 E0.3051
G1 X134.163 Y143.487 E0.3184
G1 X134.498 Y143.362 E0.3397
G1 X134.847 Y143.301 E0.3610
G1 X135.202 Y143.305 E0.3822
G1 X135.551 Y143.374 E0.4035
G1 X135.804 Y143.471 E0.4197
G1 X135.992 Y143.573 E0.4326
G1 X136.179 Y143.695 E0.4459
G1 X136.377 Y143.876 E0.4620
G1 X136.602 Y144.155 E0.4834
G1 X136.769 Y144.465 E0.5045
G1 X136.896 Y144.886 E0.5309
G1 X136.925 Y145.237 E0.5519
G1 X136.889 Y145.590 E0.5732
G1 X136.788 Y145.930 E0.5944
G1 X136.627 Y146.246 E0.6156
G1 X136.409 Y146.528 E0.6370
G1 X136.209 Y146.712 E0.6533
G1 X136.034 Y146.836 E0.6661
G1 X135.843 Y146.947 E0.6793
G1 X135.508 Y147.072 E0.7007
G1 X135.159 Y147.133 E0.7219
G92 E0
G1 E-1.0000 F3600
G1 Z1.400 F1002
	inner perimeter
	outer perimeter
G1 X135.214 Y146.997 F18000
G1 Z1.100 F1002
G1 E0.0000 F3600
G92 E0
G1 X135.537 Y146.926 E0.0198 F2200
G1 X135.842 Y146.796 E0.0396
G1 X136.118 Y146.613 E0.0594
G1 X136.355 Y146.383 E0.0792
G1 X136.546 Y146.112 E0.0990
G1 X136.684 Y145.812 E0.1188
G1 X136.764 Y145.491 E0.1387
G1 X136.784 Y145.160 E0.1585
G1 X136.743 Y144.832 E0.1783
G1 X136.642 Y144.517 E0.1981
G1 X136.485 Y144.226 E0.2179
G1 X136.277 Y143.968 E0.2377
G1 X136.026 Y143.753 E0.2575
G1 X135.739 Y143.588 E0.2773
G1 X135.427 Y143.478 E0.2971
G1 X135.100 Y143.428 E0.3169
G1 X134.769 Y143.439 E0.3367
G1 X134.446 Y143.510 E0.3565
G1 X134.142 Y143.639 E0.3763
G1 X133.866 Y143.822 E0.3962
G1 X133.629 Y144.053 E0.4160
G1 X133.438 Y144.323 E0.4358
G1 X133.300 Y144.624 E0.4556
G1 X133.220 Y144.945 E0.4754
G1 X133.200 Y145.275 E0.4952
G1 X133.241 Y145.603 E0.5150
G1 X133.342 Y145.919 E0.5348
G1 X133.498 Y146.210 E0.5546
G1 X133.706 Y146.467 E0.5744
G1 X133.958 Y146.682 E0.5942
G1 X134.244 Y146.847 E0.6140
G1 X134.557 Y146.957 E0.6338
G1 X134.884 Y147.007 E0.6537
G1 X135.214 Y146.997 E0.6735
G92 E0
G1 E-1.0000 F3600
G1 Z1.400 F1002
	inner perimeter
	outer perimeter
G1 X135.159 Y126.698 F18000
G1 Z1.100 F1002
G1 E0.0000 F3600
G92 E0
G1 X134.804 Y126.694 E0.0212 F2200
G1 X134.456 Y126.625 E0.0425
G1 X134.127 Y126.493 E0.0637
G1 X133.827 Y126.303 E0.0850
G1 X133.568 Y126.061 E0.1062
G1 X133.357 Y125.775 E0.1274
G1 X133.203 Y125.456 E0.1487
G1 X133.109 Y125.114 E0.1699
G1 X133.081 Y124.758 E0.1913
G1 X133.105 Y124.493 E0.2072
G1 X133.192 Y124.146 E0.2287
G1 X133.339 Y123.824 E0.2499
G1 X133.545 Y123.531 E0.2713
G1 X133.698 Y123.375 E0.2844
G1 X133.796 Y123.288 E0.2922
G1 X133.972 Y123.163 E0.3051
G1 X134.164 Y123.052 E0.3184
G1 X134.498 Y122.927 E0.3397
G1 X134.847 Y122.865 E0.3610
G1 X135.202 Y122.869 E0.3822
G1 X135.551 Y122.939 E0.4036
G1 X135.804 Y123.036 E0.4197
G1 X135.992 Y123.137 E0.4326
G1 X136.179 Y123.260 E0.4459
G1 X136.377 Y123.440 E0.4620
G1 X136.602 Y123.719 E0.4834
G1 X136.769 Y124.029 E0.5045
G1 X136.896 Y124.451 E0.5309
G1 X136.925 Y124.801 E0.5519
G1 X136.889 Y125.154 E0.5732
G1 X136.788 Y125.494 E0.5944
G1 X136.627 Y125.810 E0.6156
G1 X136.409 Y126.092 E0.6370
G1 X136.209 Y126.276 E0.6533
G1 X136.034 Y126.400 E0.6661
G1 X135.843 Y126.511 E0.6793
G1 X135.508 Y126.636 E0.7007
G1 X135.159 Y126.698 E0.7219
G92 E0
G1 E-1.0000 F3600
G1 Z1.400 F1002
	inner perimeter
	outer perimeter
G1 X134.884 Y126.572 F18000
G1 Z1.100 F1002
G1 E0.0000 F3600
G92 E0
G1 X135.214 Y126.561 E0.0198 F2200
G1 X135.537 Y126.490 E0.0396
G1 X135.842 Y126.361 E0.0594
G1 X136.118 Y126.177 E0.0792
G1 X136.355 Y125.947 E0.0990
G1 X136.546 Y125.677 E0.1188
G1 X136.684 Y125.376 E0.1387
G1 X136.764 Y125.055 E0.1585
G1 X136.784 Y124.725 E0.1783
G1 X136.743 Y124.396 E0.1981
G1 X136.642 Y124.081 E0.2179
G1 X136.485 Y123.790 E0.2377
G1 X136.278 Y123.532 E0.2575
G1 X136.026 Y123.317 E0.2773
G1 X135.739 Y123.152 E0.2971
G1 X135.427 Y123.043 E0.3169
G1 X135.100 Y122.992 E0.3367
G1 X134.769 Y123.003 E0.3565
G1 X134.446 Y123.074 E0.3763
G1 X134.142 Y123.203 E0.3962
G1 X133.866 Y123.387 E0.4160
G1 X133.629 Y123.617 E0.4358
G1 X133.438 Y123.887 E0.4556
G1 X133.300 Y124.188 E0.4754
G1 X133.220 Y124.509 E0.4952
G1 X133.200 Y124.839 E0.5150
G1 X133.241 Y125.168 E0.5348
G1 X133.342 Y125.483 E0.5546
G1 X133.498 Y125.774 E0.5744
G1 X133.706 Y126.032 E0.5942
G1 X133.958 Y126.247 E0.6140
G1 X134.244 Y126.412 E0.6339
G1 X134.557 Y126.521 E0.6537
G1 X134.884 Y126.572 E0.6735
G92 E0
G1 E-1.0000 F3600
G1 Z1.400 F1002
	inner perimeter
	outer perimeter
G1 X135.154 Y106.263 F18000
G1 Z1.100 F1002
G1 E0.0000 F3600
G92 E0
G1 X134.799 Y106.258 E0.0212 F2200
G1 X134.450 Y106.187 E0.0426
G1 X134.201 Y106.092 E0.0585
G1 X134.009 Y105.988 E0.0716
G1 X133.824 Y105.865 E0.0849
G1 X133.629 Y105.688 E0.1007
G1 X133.402 Y105.406 E0.1223
[truncated: 178,540 more rows]
